# Supplementary material for: Synaptic and intrinsic plasticity mediated by CCK-type signaling coordinates behavioral changes during motivational state shifts
Source: Cell Rep. Author manuscript; Available in PMC 2025 Oct 18. (PMC12535377; doi:10.1016/j.celrep.2025.116049)
Supplement: SI2 [file NIHMS2116669-supplement-SI2.xlsx]

## Sheet: Supplemental Table 1
List of primers used for PCR of the putative apCCK precursor and receptors.
Name [Aplysia californica]	Forward primer	Reverse primer	Product length	Annealing temperature
apCCK precursor	ATGGAACCCCAACTTCTCAGCGTCGTCATT	TCATGACGTAATCTCATTCTCGGTGGCGTC	459 bp	64 ℃
apCCKR1	ATGACCTGGGAAGTGTGCGAGCAGGAGTTC	CTAACGGTCTCTCTTCCAGGTGATGGTGTA	1323 bp	64 ℃
apCCKR2	ATGGCAGTCCTAGGAGACGTCTCGAGGAATGC	TCAGTCGGAAGCGCTGGTGGTATCCTCTTCC	1725 bp	66 ℃
Class-A_GPCR1	ATGGCTGCTGGGATCACGAACC	TCAGGTGTCCGAGTGACTGCTG	1413 bp	66.5 ℃
Srw_GPCR	ATGGAAGTGACAACATCCACAGTGTCAAAAC	CTAATGCCAGTTTCCTTTTCCTTCGACCTT	1134 bp	64 ℃
List of primers used for in situ hybridization of apCCK precursor and receptors.
	Forward primer	Reverse primer
apCCK precursor	CCGGAATTCATGGAACCCCAACTTCTCA	CCCAAGCTTTCATGACGTAATCTCATTCTC	459 bp
apCCKR1	CCGAATTCATGACCTGGGAAGTGTG	CGGGATCCCTAACGGTCTCTCTTCC	1323 bp
apCCKR2	CCGGAATTCATGTGTGTCTTCATCC	AACAAGCTTTCAGTCGGAAGCGCTGGT	1140 bp
