# Supplementary material for: Synaptic and intrinsic plasticity mediated by CCK-type signaling coordinates behavioral changes during motivational state shifts
Source: Cell Rep. Author manuscript; Available in PMC 2025 Oct 18. (PMC12535377; doi:10.1016/j.celrep.2025.116049)
Supplement: SI3 [file NIHMS2116669-supplement-SI3.xlsx]

## Sheet: Identities and similarities 
Identities and similarities of the CCK precursors between Aplysia and other different species for Figure S3
Similarity matrix: BLOSUM62	CCK precursor [Aplysia californica]
Name	Identities	Similarities
Molluscs
CCK [Crassostrea gigas]	0.1018	0.2156
CCK [Pinctata fucata]	0.0592	0.1908
Annelids
NLP-12 [Caenorhabditis elegans]	0.0394	0.0921
NLP-12 [Ascaris suum]	0.0526	0.125
NLP-12 [Strongyloides ratti]	0.0197	0.1053
Arthropods
SK [Drosophila melanogaster]	0.0987	0.2105
SK [Rhodnius prolixus]	0.0329	0.1118
SK [Tribolium castaneum]	0.0394	0.125
Deuterostomes
CCK [Asterias rubens]	0.0736	0.178
CCK [Homo sapiens]	0.0855	0.1974
Gastrin [Homo sapiens]	0.0921	0.1842
Cionin [Ciona intestinalis]	0.0526	0.1579

## Sheet: different species
List of CCK precursors from different species used to generate Figure S3
Species	Accession nummber	Reference
CCK precursor [Aplysia californica]	XP_005096263.1	This paper
CCK precursor [Crassostrea gigas]	EST CU986686	PMID: 25277059	Notes: Schwartz et al. (2018) in Scientific Reports (PMID: 30401878) did not identify the C. gigas cholecystokinin (CCK) precursor, yet they referenced this work. While the supplement of this paper presents the predicted C. gigas CCK precursor, the sequence (FDYNFGGGRW-NH2) predicted in this study differs from the sequence of CCK2 (FDYGGGRW-NH2) identified by Schwartz et al. (2018)
CCK precursor [Pinctata fucata]	scaffold3913.1|size60815pfu	PMID: 25277059
NLP-12 precursor [Caenorhabditis elegans]	NP_490908.1	PMID: 16600246
NLP-12 precursor [Ascaris suum]	AAQ23186.1	PMID: 16600246
NLP-12 precursor [Strongyloides ratti]	AER30476.1	PMID: 22019590
SK precursor [Drosophila melanogaster]	AAB03703.1	PMID: 2842322
SK precursor [Rhodnius prolixus]	ACS45388.1	PMID: 20958806
SK precursor [Tribolium castaneum]	EFA04708.1	PMID: 18362917,19820115
CCK precursor [Asterias rubens]	KT601716	PMID: 34488941
CCK precursor [Homo sapiens]	NP_001167609.1	PMID:32814053;PMID:32296183;PMID:31541684;PMID:30902899;PMID:30121362;PMID:1370477;PMID:3011648;PMID:3856870;PMID:6288173
Gastrin-17 II precursor [Homo sapiens]	AAH69724.1	PMID: 12477932
Cionin precursor [Ciona intestinalis]	NP_001027711.1	PMID: 22289502, 8405412, 2303439
