# Supplementary material for: Synaptic and intrinsic plasticity mediated by CCK-type signaling coordinates behavioral changes during motivational state shifts
Source: Cell Rep. Author manuscript; Available in PMC 2025 Oct 18. (PMC12535377; doi:10.1016/j.celrep.2025.116049)
Supplement: SI4 [file NIHMS2116669-supplement-SI4.xlsx]

## Sheet: Sheet1
List of CCK/SK peptides from different species used to generate Figure S4 panel C
Speices	Class	Sequences	Reference Pubmed ID	Precursor
CCK1 [Aplysia californica] #	Molluscs-Gastropods	pEGAWSYDYGLGGGRFamide	PMID: 25386166	this paper
CCK2 [Aplysia californica] #		SYGDYGIGGGRFamide
CCK1 [Lottia gigantea]	Molluscs-Gastropods	FDYNFGGGRWamide	PMID: 25386166	precursor is not found
CCK2 [Lottia gigantea]		pEGAWDYDYGLGGGRFamide
CCK1 [Crassostrea gigas] #	Molluscs-Bivalves	pEGAWDYDYGLGGGRFamide	PMID: 30401878	PMID: 25277059	Notes: Schwartz et al. (2018) in Scientific Reports (PMID: 30401878) did not identify the C. gigas cholecystokinin (CCK) precursor, yet they referenced one paper (PMID: 25277059). While the supplement of this paper presents the predicted C. gigas CCK precursor, the sequence (FDYNFGGGRW-NH2) predicted in this study differs from the sequence of CCK2 (FDYGGGRW-NH2) identified by Schwartz et al. (201…
CCK2 [Crassostrea gigas]#		FDYGGGRWamide
CCK1 [Pinctata fucata]#	Molluscs-Bivalves	pEGVWDFDYGLGGGRFamide	PMID: 25277059	PMID: 25277059
CCK2 [Pinctata fucata]#		SFGDYSLGGGRFamide
CCK1 [Capitella teleta]	Annelids	pEGAAWDMDYGWGGGRFamide	Predicted	precursor is not found
CCK2 [Capitella teleta]		YDAFGLGGRFamide
CCK [Helobdella robusta]	Annelids	HYDPLGTGGRFamide	Predicted	precursor is not found
NLP-12a [Caenorhabditis elegans] #	Nematodes	DYRPLQFamide	PMID: 16600246	PMID: 16600246
NLP-12b [Caenorhabditis elegans] #		DGYRPLQFamide
NLP-12a [Ascaris suum]	Nematodes	DYRPLQFamide	Predicted	PMID: 16600246
NLP-12b [Ascaris suum]		DGYRPLQFamide
NLP-12a [Strongyloides ratti]	Nematodes	NFRPLQFamide	Predicted	PMID: 22019590
NLP-12b [Strongyloides ratti]		SVYRPLQFamide
SKI [Leucophaea maderae]	Arthropods	pEQFEDYGHMRFamide	Predicted	precursor is not found
SKII [Leucophaea maderae]		pESDDYGHMRFamide
DSKI [Drosophila melanogaster] #	Arthropods	FDDYGHMRFamide	PMID: 2842322	PMID: 2842322
DSKII [Drosophila melanogaster] #		GGDDQFDDYGHMRFamide
SKI [Rhodnius prolixus]	Arthropods	pEFNEYGHMRFamide	Predicted	PMID: 20958806
SKII [Rhodnius prolixus]		FDDYGYMRFamide
SKI [Tribolium castaneum]	Arthropods	pETSDDYGHLRFamide	PMID: 18362917, 19820115	PMID: 18362917, 19820115
SKII [Tribolium castaneum]		GEEPFDDYGHMRFamide
SKI [Litopenaeus vannamei] #	Arthropods	AGGSGGVGGEYDDYGHLRFamide	PMID: 12437988	precursor is not found
SKII [Litopenaeus vannamei] #		pEFDEYGHMRFamide
CCK1 [Asterias rubens] #	Echinoderm	pESKVDDYGHGLFWamide	PMID: 34488941	PMID: 34488941
CCK2 [Asterias rubens] #	Echinoderm	GGDDQYGFGLFFamide
CCK-8 [Homo sapiens] #	Chordates	DYMGWMDFamide	PMID: 32814053	PMID:32814053;PMID:32296183;PMID:31541684;PMID:30902899;PMID:30121362;PMID:1370477;PMID:3011648;PMID:3856870;PMID:6288173
gastrin-17 II [Homo sapiens] #	Chordates	pEGPWLEEEEEAYGWMDFamide	PMID: 12477932	PMID: 12477932
Cionin [Ciona intestinalis] #	Chordates	NYYGWMDFamide	PMID: 22289502, 8405412, 2303439	PMID: 22289502, 8405412, 2303439
