# Supplementary material for: Synaptic and intrinsic plasticity mediated by CCK-type signaling coordinates behavioral changes during motivational state shifts
Source: Cell Rep. Author manuscript; Available in PMC 2025 Oct 18. (PMC12535377; doi:10.1016/j.celrep.2025.116049)
Supplement: SI5 [file NIHMS2116669-supplement-SI5.xlsx]

## Sheet: Main text Table
List of Aplysia CCK peptides identified by MS to generate Figure S7 and Figure S8
Peptides from ganglion extract *	Name	-10LgP	Mass	Length	ppm	RT	1/k0 Range	Start	End	PTM
pGluQGAWSyDyGLGGGRF-NH2	[sY6, sY8]-CCK1	69.27	1774.64	15	2	47.7409	1.0725-1.1005	104	118	Pyro-glu from Q; Sulfation; Sulfation; Amidation
pGluQGAWSyDYGLGGGRF-NH2	[sY6]-CCK1	107.58	1694.68	15	1.1	39.0121	1.0512-1.0792	104	118	Pyro-glu from Q; Sulfation; Amidation
pGluQGAWSYDYGLGGGRF-NH2	CCK1	152.72	1614.72	15	2.9	46.5691	1.0624-1.0904	104	118	Pyro-glu from Q; Amidation
QGAWSyDyGLGGGRF-NH2		27.23	1791.66	15	0.3	47.486	1.0871-1.1150	104	118	Sulfation; Sulfation; Amidation
QGAWSyDYGLGGGRF-NH2		94.87	1711.7	15	-1.4	41.3127	1.0478-1.0758	104	118	Sulfation; Amidation
QGAWSYDYGLGGGRF-NH2		95.58	1631.75	15	-0.6	39.2481	0.9962-1.0243	104	118	Amidation
pGluQGAWSYDYGLGGGRF		44.16	1615.71	15	17.4	38.7004	1.0702-1.0983	104	118	Pyro-glu from Q
SyGDYGIGGGRF-NH2	[sY2]-CCK2	131.27	1326.53	12	0.5	24.4892	0.9276-0.9557	122	133	Sulfation; Amidation
SYGDyGIGGGRF-NH2	[sY5]-CCK2	93.13	1326.53	12	0.8	27.5323	0.9231-0.9512	122	133	Sulfation; Amidation
SYGDYGIGGGRF-NH2	CCK2	114.18	1246.57	12	2.3	24.4603	0.9118-0.9399	122	133	Amidation
SYGDYGIGGGRF		122.88	1247.56	12	14.6	24.2937	0.9039-0.9321	122	133
Peptides from ganglion extract #	Name	-10LgP	Mass	Length	ppm	RT	1/k0 Range	Start	End	PTM
pGluQGAWSYDyGLGGGRF-NH2	[sY8]-CCK1	122.56	1694.68	15	3.8	46.5283	1.0624-1.0904	104	118	Pyro-glu from Q; Sulfation; Amidation
Peptides from EN extract $	Name	-10LgP	Mass	Length	ppm	RT	1/k0 Range	Start	End	PTM
pGluQGAWSYDYGLGGGRF-NH2	CCK1	92.72	1614.72	15	6.2	18.6877	1.0567-1.0734	104	118	Pyro-glu from Q; Amidation
SYGDYGIGGGRF-NH2	CCK2	97.07	1246.57	12	-1	10.9738	0.9100-0.9267	122	133	Amidation
Notes: *, # and $ indicate that the data were derived from three seprate experiments.
-10LgP is a negative log of probability denotes the significance score of peptide/spectrum match
ppm- parts per million, a measure of experiemtnal mass accuracy relative to theoretical peptide mass
Mass - monoisotopic mass of a peptide
RT - retention time
1/k0 Range - represents the reciprocal of the ion reduced mobility, provides insights into the behavior of ions in the gas phase as an addiotnal characteristic of the molecular structure
pGlu - pyroglutamilation of the N-terminus from Q
The peptides shown in red were the ones studied in this paper.
