# Supplementary material for: Synaptic and intrinsic plasticity mediated by CCK-type signaling coordinates behavioral changes during motivational state shifts
Source: Cell Rep. Author manuscript; Available in PMC 2025 Oct 18. (PMC12535377; doi:10.1016/j.celrep.2025.116049)
Supplement: SI6 [file NIHMS2116669-supplement-SI6.xlsx]

## Sheet: Sheet1
	List of predicted Aplysia CCK receptors from NCBI and AplysiaTools.
Name	NCBI (Accession nummber)			AplysiaTools (Sequences producing significant alignments)					RT-PCR (Reverse transcription-polymerase chain reaction)	Bioactivity
	mRNA	Protein	Prediction of transmembrane helices in proteins	Transcriptome Blast -Protein databases	Transcriptome Blast -Nucleotide databases	Genome Blast	Annotation Browser	Prediction of transmembrane helices in proteins
apCCKR1	XM_013090996.2	XP_012946450.2	TM = 4	TRINITY_DN21082_c0_g2_i6.p1 (Lenth 441, E Value = 0)	asmbl_117067.p1__Cluster_8533 (1323 bp)	HiC_scaffold_8	No	TM=7	The complete sequence was cloned by RT-PCR	Yes
apCCKR2	XM_013080795.2	XP_012936249.1	TM = 5	TRINITY_DN21082_c0_g1_i3.p1 (Lenth 575, E Value = 0)	TRINITY_DN21082_c0_g1_i3 (3082 bp)	HiC_scaffold_8	cholecystokinin receptor	TM=7	The complete sequence was cloned by RT-PCR	Yes
Class-A_GPCR1	XM_005110437.2	XP_005110494.2	TM = 4	asmbl_32627.p1 (Lenth 471, E Value = 0)	asmbl_32627.p1__Cluster_7887 (1413 bp)	HiC_scaffold_5	No	TM=7	The complete sequence was cloned by RT-PCR	No
Srw_GPCR1	XM_005090479.1	XP_005090536.1	TM = 7	No	No	HiC_scaffold_2	No	TM=7	The complete sequence was cloned by RT-PCR	No
