# Supplementary material for: Synaptic and intrinsic plasticity mediated by CCK-type signaling coordinates behavioral changes during motivational state shifts
Source: Cell Rep. Author manuscript; Available in PMC 2025 Oct 18. (PMC12535377; doi:10.1016/j.celrep.2025.116049)
Supplement: SI7 [file NIHMS2116669-supplement-SI7.xlsx]

## Sheet: apCCKRs blast with differ. mode
NCBI, Pfam, and Clustal Omega table information of the protein sequences for Figure S14 (Blast with different animal models)
TRINITY_DN21082_c0_g2_i6.p1 (Aplysia transcriptome database) [Aplysia californica] CCKR1
Description	Scientific Name	Max Score	Total Score	Query Cover	E value	Per. ident	Acc. Len	Accession	% identity	alignment length	mismatches	gap opens	q. start	q. end	s. start	s. end	bit score	% positives
Danio rerio cholecystokinin B receptor a (cckbra), mRNA	Danio rerio	233	233	0.78	4e-68	36.47	1790	NM_001114714.2	39.886	351	197	3	46	390	440	1468	233	59.83
Mus musculus cholecystokinin A receptor, mRNA (cDNA clone MGC:19349 IMAGE:4236240), complete cds	Mus musculus	223	223	0.77	2e-62	37.25	2624	BC020534.1	41.457	357	183	6	48	389	288	1325	223	59.38
Mus musculus cholecystokinin A receptor (Cckar), transcript variant 1, mRNA	Mus musculus	223	223	0.77	5e-62	37.25	2929	NM_009827.2	41.457	357	183	6	48	389	468	1505	223	59.38
Mus musculus cholecystokinin A receptor (Cckar), transcript variant 2, mRNA	Mus musculus	211	211	0.74	4e-58	36.73	2877	NM_001347354.1	41.108	343	176	6	62	389	458	1453	211	59.18
Caenorhabditis elegans cholecystokinin receptor 2 splice isoform a (Y39A3B.5) mRNA, complete cds, alternatively spliced	Caenorhabditis elegans	166	166	0.77	6e-46	32.32	1200	EU346943.1	35.912	362	195	7	51	390	61	1101	166	54.14
Caenorhabditis elegans G_PROTEIN_RECEP_F1_2 domain-containing protein (ckr-2), partial mRNA	Caenorhabditis elegans	167	167	0.77	1e-45	32.32	1395	NM_001306719.3	35.359	362	197	7	51	390	61	1101	167	54.14
Caenorhabditis elegans G_PROTEIN_RECEP_F1_2 domain-containing protein (ckr-2), mRNA	Caenorhabditis elegans	167	167	0.77	5e-45	32.32	1646	NM_001384036.1	35.359	362	197	7	51	390	201	1241	167	54.14
Caenorhabditis elegans G_PROTEIN_RECEP_F1_2 domain-containing protein (ckr-2), mRNA	Caenorhabditis elegans	167	167	0.77	6e-45	32.32	1719	NM_001381755.2	35.359	362	197	7	51	390	203	1243	167	54.14
Drosophila melanogaster Cholecystokinin-like receptor at 17D3 (CCKLR-17D3), mRNA	Drosophila melanogaster	163	236	0.56	1e-42	47.88	2230	NM_001103553.3	53.333	165	76	1	51	214	582	1076	163	73.94
Drosophila melanogaster CCK-like GPCR mRNA, complete cds	Drosophila melanogaster	164	237	0.7	2e-42	43.88	3135	AY271617.1	47.679	237	115	4	44	271	450	1160	164	64.56
Drosophila melanogaster CCK-like receptor mRNA, complete cds	Drosophila melanogaster	163	236	0.56	2e-42	47.88	2432	AY231149.1	53.333	165	76	1	51	214	786	1280	163	73.94
Danio rerio hypocretin (orexin) receptor 2 (hcrtr2), mRNA	Danio rerio	122	122	0.67	5e-28	27.48	1275	NM_001079868.1	29.139	302	174	5	50	344	166	972	122	50.66
Danio rerio neuropeptide FF receptor 2a (npffr2a), mRNA	Danio rerio	121	121	0.8	7e-28	26.7	1369	NM_001105109.1	29.428	367	183	8	39	390	209	1126	121	46.87
TRINITY_DN21082_c0_g1_i3.p1 (Aplysia transcriptome database) [Aplysia californica] CCKR2
Description	Scientific Name	Max Score	Total Score	Query Cover	E value	Per. ident	Acc. Len	Accession	% identity	alignment length	mismatches	gap opens	q. start	q. end	s. start	s. end	bit score	% positives
Danio rerio cholecystokinin B receptor a (cckbra), mRNA	Danio rerio	231	231	0.81	1e-66	35.86	1790	NM_001114714.2	40.152	396	194	7	20	403	434	1528	231	54.55
Mus musculus cholecystokinin A receptor, mRNA (cDNA clone MGC:19349 IMAGE:4236240), complete cds	Mus musculus	219	219	0.77	1e-60	37.07	2624	BC020534.1	41.6	375	189	6	26	392	294	1352	219	55.73
Mus musculus CCK-B/gastrin receptor mRNA, complete cds	Mus musculus	211	211	0.81	1e-60	33.25	1362	AF019371.1	37.931	406	203	8	4	387	88	1224	211	53.45
Mus musculus cholecystokinin A receptor (Cckar), transcript variant 1, mRNA	Mus musculus	219	219	0.77	2e-60	37.07	2929	NM_009827.2	41.6	375	189	6	26	392	474	1532	219	55.73
Caenorhabditis elegans cholecystokinin receptor 2 splice isoform a (Y39A3B.5) mRNA, complete cds, alternatively spliced	Caenorhabditis elegans	181	181	0.75	4e-51	33.51	1200	EU346943.1	37.568	370	200	9	31	390	73	1119	181	56.76
Caenorhabditis elegans G_PROTEIN_RECEP_F1_2 domain-containing protein (ckr-2), mRNA	Caenorhabditis elegans	184	184	0.75	9e-51	33.24	1719	NM_001381755.2	37.297	370	201	8	31	390	215	1261	184	56.22
Caenorhabditis elegans G_PROTEIN_RECEP_F1_2 domain-containing protein (ckr-2), mRNA	Caenorhabditis elegans	183	183	0.75	1e-50	33.24	1646	NM_001384036.1	37.297	370	201	8	31	390	213	1259	183	56.22
Drosophila melanogaster Cholecystokinin-like receptor at 17D3 (CCKLR-17D3), mRNA	Drosophila melanogaster	156	156	0.33	7e-40	49.06	2230	NM_001103553.3	57.233	159	67	1	31	188	594	1070	156	72.33
Drosophila melanogaster CCK-like receptor mRNA, complete cds	Drosophila melanogaster	156	156	0.33	1e-39	49.06	2432	AY231149.1	57.233	159	67	1	31	188	798	1274	156	72.33
Drosophila melanogaster Cholecystokinin-like receptor at 17D1 (CCKLR-17D1), partial mRNA	Drosophila melanogaster	147	254	0.59	2e-36	44.25	3192	NM_001103551.2	51.724	174	78	3	21	188	505	1026	147	70.11
Drosophila melanogaster CCK-like GPCR mRNA, complete cds	Drosophila melanogaster	146	254	0.68	4e-36	37.33	3135	AY271617.1	47.005	217	109	3	21	231	444	1094	146	66.82
Danio rerio hypocretin (orexin) receptor 2 (hcrtr2), mRNA	Danio rerio	116	116	0.87	5e-26	26.1	1275	NM_001079868.1	27.714	433	238	11	17	431	139	1266	116	46.88
Danio rerio hypocretin orexin receptor (hcrtr2) mRNA, complete cds	Danio rerio	108	108	0.87	3e-23	25.69	1320	EF150847.1	27.315	432	241	10	17	431	184	1311	108	45.37
asmbl_32627.p1 (Aplysia transcriptome database) [Aplysia californica] Class-A_GPCR1
Description	Scientific Name	Max Score	Total Score	Query Cover	E value	Per. ident	Acc. Len	Accession	% identity	alignment length	mismatches	gap opens	q. start	q. end	s. start	s. end	bit score	% positives
Danio rerio Kiss1ra mRNA, partial cds	Danio rerio	129	129	0.88	5e-31	22.54	1086	HQ222888.1	22.542	417	244	6	43	459	70	1083	129	42.21
Danio rerio KISS1 receptor a (kiss1ra), mRNA	Danio rerio	129	129	0.88	8e-31	22.54	1101	NM_001105679.2	22.542	417	244	6	43	459	70	1083	129	42.21
Danio rerio kissr2 mRNA for kisspeptin receptor 2, complete cds	Danio rerio	129	129	0.88	8e-31	22.54	1101	AB623211.1	22.542	417	244	6	43	459	70	1083	129	42.21
Danio rerio cholecystokinin B receptor a (cckbra), mRNA	Danio rerio	130	130	0.74	5e-30	26.12	1790	NM_001114714.2	26.685	356	234	7	61	409	458	1465	130	46.91
Mus musculus cholecystokinin A receptor, mRNA (cDNA clone MGC:19349 IMAGE:4236240), complete cds	Mus musculus	113	113	0.74	3e-24	27.37	2624	BC020534.1	30.168	358	225	7	61	409	300	1325	113	49.16
Mus musculus cholecystokinin A receptor (Cckar), transcript variant 1, mRNA	Mus musculus	113	113	0.74	3e-24	27.37	2929	NM_009827.2	30.168	358	225	7	61	409	480	1505	113	49.16
Mus musculus CCK-B/gastrin receptor mRNA, complete cds	Mus musculus	110	110	0.76	5e-24	25.14	1362	AF019371.1	26.503	366	251	5	52	409	145	1212	110	46.17
Drosophila melanogaster G-protein coupled receptor mRNA, complete cds	Drosophila melanogaster	103	103	0.78	3e-22	26.72	2363	AF505864.1	27.226	393	202	15	42	410	800	1798	103	42.75
Drosophila melanogaster ETHR, transcript variant B (ETHR), mRNA	Drosophila melanogaster	103	103	0.78	4e-22	26.72	2716	NM_206533.2	27.226	393	202	15	42	410	1153	2151	103	42.75
Drosophila melanogaster putative ETH receptor splicing variant b mRNA, complete cds, alternatively spliced	Drosophila melanogaster	100	100	0.75	2e-21	26.58	1386	AY220742.1	27.105	380	196	14	55	410	16	984	100	42.89
Caenorhabditis elegans Neuropeptide receptor 15 (npr-15), mRNA	Caenorhabditis elegans	93.2	93.2	0.75	2e-19	24.79	1196	NM_001395820.1	24.791	359	199	7	58	413	35	907	24.79	1196
Caenorhabditis elegans Galanin-like G-protein coupled receptor npr-9 (npr-9), partial mRNA	Caenorhabditis elegans	88.6	88.6	0.74	1e-17	22.53	1481	NM_001375132.1	22.802	364	211	10	58	409	94	1011	22.53	1481
Caenorhabditis elegans Thyroliberin receptor (trhr-1), mRNA	Caenorhabditis elegans	87.8	87.8	0.83	2e-17	23.6	1486	NM_059589.8	23.601	411	243	12	41	434	77	1147	23.6	1486
Caenorhabditis elegans G_PROTEIN_RECEP_F1_2 domain-containing protein (npr-35), mRNA	Caenorhabditis elegans	87.4	87.4	0.37	3e-17	29.28	1583	NM_001027917.6	29.282	181	113	2	64	240	173	682	29.28	1583
XP_005090536.1 (NCBI) or contig_1357 (Aplysia genome database) [Aplysia californica] Srw_GPCR1
Description	Scientific Name	Max Score	Total Score	Query Cover	E value	Per. ident	Acc. Len	Accession	% identity	alignment length	mismatches	gap opens	q. start	q. end	s. start	s. end	bit score	% positives
Mus musculus cholecystokinin A receptor, mRNA (cDNA clone MGC:19349 IMAGE:4236240), complete cds	Mus musculus	50.4	50.4	0.51	0.0002	25.77	2624	BC020534.1	25.773	194	124	6	12	204	234	758	50.4	45.88
Mus musculus cholecystokinin A receptor (Cckar), transcript variant 1, mRNA	Mus musculus	50.4	50.4	0.51	0.0002	25.77	2929	NM_009827.2	25.773	194	124	6	12	204	414	938	50.4	45.88
Danio, C.elegans, Drosophila, no results

## Sheet: Pfam blast
NCBI, Pfam, and Clustal Omega table information of the protein sequences for Figure S14 (Pfam Blast)
Sequence	Family	Description	Entry type	Clan	Envelope		Alignment		HMM		HMM length	Bit score	E-value
					Start	End	Start	End	From	To
asmbl_32627.p1 (Aplysia transcriptome database) [Aplysia californica]	7tm_1	7 transmembrane receptor (rhodopsin family)	Domain	CL0192	74	401	74	401	1	263	263	188.8	1.2e-55
XP_005090536.1[Aplysia californica] or contig_1357 (Aplysia genome database)	7TM_GPCR_Srw*	Serpentine type 7TM GPCR chemoreceptor Srw	Domain	CL0192	44	367	47	364	4	315	319	49	5.4e-13
* Chemoreception is mediated in Caenorhabditis elegans by members of the seven-transmembrane G-protein-coupled receptor class (7TM GPCRs) of proteins which are of the serpentine type (Srw). Srw is a solo family amongst the superfamilies of chemoreceptors. Chemoperception is one of the central senses of soil nematodes like C. elegans which are otherwise 'blind' and 'deaf'. The genes encoding Srw d…
