# Supplementary material for: Synaptic and intrinsic plasticity mediated by CCK-type signaling coordinates behavioral changes during motivational state shifts
Source: Cell Rep. Author manuscript; Available in PMC 2025 Oct 18. (PMC12535377; doi:10.1016/j.celrep.2025.116049)
Supplement: SI8 [file NIHMS2116669-supplement-SI8.xlsx]

## Sheet: CCKRs in different speices
List of CCKRs/SKRs, NPY/NPF-Rs, Orexin/allatotropin-Rs, and vasopressin/oxytocin-Rs from different species used to generate Figure S15
Speices	Class	Reference Pubmed ID	NCBI accession number
Orexin receptor
orexin receptor-1 [Homo sapiens] *	Deuterostomes	PMID: 9491897	AAC39601.1
orexin receptor-2 [Homo sapiens] *		PMID: 38898624	NP_001371201.1
orexin receptor-1 [Mus musculus] *		PMID: 12477932	AAI19584.1
orexin receptor-2 [Mus musculus] *		PMID: 12477932	AAI40958.1
orexin receptor [Danio rerio] *		PMID: 17941721	ABO61386.1
ATRPR1 receptor [Aplysia californica] *	Molluscs	PMID: 30194283	/
ATRPR2 receptor [Aplysia californica] *		PMID: 36877849	/
orexin receptor type 2 [Octopus vulgaris] *		PMID: 29326594	AUR53643.1
orexin receptor type 2-like [Haliotis asinina]		/	XP_067678126.1
orexin-like receptor [Lottia gigantea]		PMID: 23254933	XP_009057000.1
allatotropin receptor 1 [Platynereis dumerilii] *	Annelids	PMID: 26190115	AKQ63076.1
allatotropin receptor 2 [Platynereis dumerilii] *		PMID: 26190115	AKQ63030.1
allatotropin receptor [Capitella teleta]		PMID: 23254933	ELU16138.1
allatotropin receptor [Schistocerca gregaria] *	Arthropods	PMID: 25814925	AEX08666.2
allatotropin receptor [Manduca sexta] *		PMID: 21699978	ADX66344.1
allatotropin receptor [Aedes aegypti] *		PMID: 21839791	AEN03789.1
allatotropin receptor [Bombus terrestris] *		PMID: 23968772	NP_001291369.1
Vasopressin receptor
vasopressin receptor subtype 1a [Homo sapiens] *	Deuterostomes	PMID: 9581826	AAD17891.1
vasopressin receptor subtype 1b [Homo sapiens] *		PMID: 9581826	AAD17892.1
vasopressin receptor type 2 [Homo sapiens] *		PMID: 9581826	AAD16444.1
V1a arginine vasopressin receptor [Mus musculus] *		PMID: 10669045	BAA89050.1
V1b arginine vasopressin receptor [Mus musculus] *		PMID: 10669045	BAA89205.1
arginine vasopressin receptor 2 [Mus musculus] *		PMID: 12040188	EDL29869.1
vasopressin V1a receptor [Rattus norvegicus] *		PMID: 35661787	NP_444178.2
vasopressin V1b receptor [Rattus norvegicus] *		PMID: 33264070	NP_001276729.1
vasopressin V2 receptor [Rattus norvegicus] *		PMID: 33000260	NP_062009.1
arginine vasopressin receptor 1Aa [Danio rerio] *		PMID: 38928267	NP_001288043.1
arginine vasopressin receptor 1Ab [Danio rerio] *		PMID: 38928267	NP_001284605.1
arginine vasopressin receptor 2 like [Danio rerio] *		PMID: 38928267	NP_001103595.1
vasotocin receptor 2 [Aplysia californica] *	Molluscs	PMID: 37021048	OQ586101.1
vasotocin receptor 1 [Aplysia californica] *		PMID: 37021048	OQ586100.1
vasopressin V1a receptor [Magallana gigas]		/	XP_011433388.3
vasopressin V1a receptor [Lottia gigantea]		PMID: 23254933	XP_009048479.1
conopressin receptor [Lymnaea stagnalis] *		PMID: 7576638	AAA91998.1
conopressin receptor 2 [Lymnaea stagnalis] *		PMID: 8631971	AAC46987.1
conopressin receptor [Elysia marginata] *		PMID: 33902812	GFR89411.1
conopressin receptor [Plakobranchus ocellatus] *		PMID: 33902812	GFO27839.1
conopressin receptor 2 [Plakobranchus ocellatus] *		PMID: 33902812	GFN91968.1
vasotocin receptor 1 [Platynereis dumerilii] *	Annelids	PMID: 26190115	AKQ62996.1
vasotocin receptor 2 [Platynereis dumerilii] *		/	ATG31106.1
vasopressin/oxytocin receptor [Nasonia vitripennis] *	Arthropods	PMID: 18316733	NP_001165745.1
inotocin receptor [Rhynchophorus ferrugineus] *		/	QGA72523.1
vasopressin/oxytocin receptor-like protein [Tribolium castaneum] *		PMID: 18316733	ABX00684.1
inotocin receptor [Lethrus apterus] *		PMID: 34022190	QVX19926.1
Nematocin receptor 1 [Caenorhabditis elegans]	Nematodes	PMID: 9851916	NP_493193.1
Nematocin receptor 2 [Caenorhabditis elegans]		PMID: 9851916	NP_510477.1
Neuropeptide Y receptor
NPY receptor type 1 [Mus musculus] *	Deuterostomes	PMID: 39661516	NP_001345884.1
NPY receptor type 4 [Mus musculus]*		PMID: 38554699	NP_032945.3
NPY receptor type 5 [Mus musculus]*		PMID: 12477932	AAI16977.1
NPY receptor type 6 [Mus musculus]*		PMID: 8663568	AAB18624.1
NPY receptor type 4 [Homo sapiens]*		PMID: 29621259	NP_005963.4
NPY receptor type 5 [Homo sapiens] *		PMID: 35660638	NP_001304021.1
NPY receptor [Cyprinus carpio]*		PMID: 35676423	USC32492.1
NPY receptor [Lymnaea stagnalis]*	Molluscs	PMID: 9824454	CAA57620.1
NPY receptor [Lottia gigantea]		PMID: 23254933	XP_009061637.1
neuropeptide F receptor [Drosophila melanogaster] *	Arthropods	PMID: 11897397	AAK50050.1
neuropeptide F receptor [Anopheles gambiae] *		PMID: 15626509	AAT81602.1
neuropeptide F receptor [Bombyx mori ]		PMID: 25261999	NP_001127739.1
CCK receptor
CCKAR [Homo sapiens] *	Deuterostomes	PMID: 34556862	NP_000721.1
CCKBR [Homo sapiens] *		PMID: 39083706	NP_795344.1
CCKAR [Mus musculus] *		PMID: 9099891	NP_033957.1
CCKBR [Mus musculus] *		PMID: 8978369	NP_031653.1
CCKAR [Rattus norvegicus] *		PMID: 33422646	NP_036820.1
CCKBR [Rattus norvegicus] *		PMID: 25601282	NP_037297.2
CCKAR [Bos taurus]		PMID: 19393038	NP_001095335.1
CCKBR [Bos taurus] *		PMID: 8851180	NP_776687.2
CCKAR [Gallus gallus] *		PMID: 23443924	NP_001074970.1
CCKBR [Gallus gallus] *		PMID: 12763638	NP_001001742.1
CCKAR [Pan troglodytes]		/	XP_526545.1
CCKBR [Pan troglodytes]		/	XP_521813.2
CCKAR [Macaca mulatta]		/	XP_001084186.1
CCKAR [Callithrix jacchus]		/	XP_002745977.1
CCKBR [Ailuropoda melanoleuca]		/	XP_002925026.2
CCKAR [Danio rerio]		/	XP_697493.2
CCKBR [Danio rerio]		/	CAQ14219.1
CioR1 [Ciona intestinalis] *		PMID: 14659881	NP_001027945.2
CioR2 [Ciona intestinalis] *		PMID: 22289502	NP_001265909.1
CCKR1 [Aplysia californica] *	Molluscs	This paper	XRO58738.1
CCKR2 [Aplysia californica] *		This paper	XRO58739.1
CCKR1 [Crassostrea gigas] *		PMID: 30401878	AXF50641.1
CCKR2 [Crassostrea gigas] *		PMID: 30401878	AXF50642.1
CCK1R [Lottia gigantea]		PMID: 23254933	XP_009059889.1
CCK2R [Lottia gigantea]		PMID: 23254933	XP_009047126.1
CCK3R [Lottia gigantea]		PMID: 23254933	XP_009047144.1
CCKR [Capitella teleta]	Annelids	PMID: 23254933	ELT89517.1
CCKR [Helobdella robusta]		PMID: 23254933	XP_009030452.1
DSKR1 [Drosophila melanogaster] *	Arthropods	PMID: 26109357	NP_001097021.1
DSKR2 [Drosophila melanogaster] *		PMID: 26109357	NP_001097023.1
SKR1 [Tribolium castaneum] *		PMID: 23524001	AGK29938
SKR2 [Tribolium castaneum] *		/	XP_972750.1
SKR [Bombyx mori] *		PMID: 25261999	NP_001127744.1
CKR-1 [Caenorhabditis elegans]	Nematodes	PMID: 9851916	NP_491918.3
CKR-2a [Caenorhabditis elegans] *		PMID: 18339709	ACA81683.1
CKR-2b [Caenorhabditis elegans] *		PMID: 18339709	ACA81684.1

## Sheet: Clustal table in CCKRs tree
List of CCK receptors from different species used to generate Figure S15 (Clustal Table)
Percent Identity Matrix - created by Clustal2.1
		1	2	3	4	5	6	7	8	9	10	11	12	13	14	15	16	17	18	19	20	21	22	23	24	25	26	27	28	29	30	31	32	33	34	35	36	37
1	CKR-1 [Caenorhabditis elegans]	100	40.63	39.55	30.84	24.14	26.36	28.49	27.65	27.09	27.09	28.09	28.09	28.37	29.43	27.78	27.97	26.91	28.45	28.25	27.97	27.97	28.57	28.73	27.44	31	28.34	25.35	31.69	28.8	26.67	30.75	27.55	29.01	28.1	28.21	31.34	28.42
2	CKR-2a [Caenorhabditis elegans]	40.63	100	97.24	34.31	27.47	31.39	30.81	30.53	30.53	29.97	31.09	30.81	32.37	33.72	32.66	31.23	31.52	32.19	32.29	32.29	32.29	31.27	31.34	35.34	32.78	32.24	32.28	31.07	33.7	33.6	36.9	33.63	33.42	34.73	32.28	35.28	32.26
3	CKR-2b [Caenorhabditis elegans]	39.55	97.24	100	33.79	26.13	29.6	30.03	29.76	29.76	29.22	30.29	30.03	32.04	32.78	30.89	30.14	30.16	31.52	31.61	31.61	31.61	30.91	30.71	32.18	32.43	31.75	31.94	29.82	32.67	31.06	34.88	33.63	31.89	33.49	30.9	35.36	30.36
4	CCKR [Asterias rubens]	30.84	34.31	33.79	100	36.46	38.07	35.41	35.14	36.02	36.83	36.56	36.56	35.79	41.11	40.78	41.07	36	38.67	38.4	38.67	38.67	38.4	38.46	36.8	38.83	35.03	37.18	36.6	39.66	37.64	40.35	37.12	39.27	38.01	35.1	40	34.69
5	CioR2 [Ciona intestinalis]	24.14	27.47	26.13	36.46	100	42.58	35.33	35.65	36.09	35.94	35.13	35.13	36.84	40.62	37.32	40.29	39.76	40.78	40.15	40.39	40.39	40.1	39.81	31.97	32.15	32.84	33.95	32.11	33.58	31.67	37.27	33.63	33.59	35.03	31.29	35.7	30.75
6	CioR1 [Ciona intestinalis]	26.36	31.39	29.6	38.07	42.58	100	35.73	36.26	36.63	36.71	37.76	37.53	38	46.07	37.99	42.28	39.14	41.33	41.43	41.43	41.43	40.65	39.91	34.93	34.22	30.59	35.16	35.14	33.92	33.98	39.07	34.93	33.68	35.39	28.66	37.17	29.54
7	CCKBR [Mus musculus]	28.49	30.81	30.03	35.41	35.33	35.73	100	93.36	85.4	86.28	89.21	89.21	57.77	54.33	46.43	47.86	46.02	48.69	48.33	48.56	48.56	49.53	48.69	33.92	38.69	34.92	36.69	36.36	36.24	35.99	40	35.84	35.25	34.63	33.57	34.53	34.07
8	CCKBR [Rattus norvegicus]	27.65	30.53	29.76	35.14	35.65	36.26	93.36	100	86.5	87.17	90.11	90.11	56.31	54.07	47.14	48.33	46.27	48.45	48.09	48.33	48.33	49.3	48.45	34.62	37.87	34.92	37.82	36.36	37.33	36.25	40.57	35.54	35.25	35.14	34.13	34.81	34.32
9	CCKBR [Ailuropoda melanoleuca]	27.09	30.53	29.76	36.02	36.09	36.63	85.4	86.5	100	91.63	90.83	90.83	58.31	53.91	46.57	48.46	44.98	48.1	47.74	47.98	47.98	48.48	48.1	35.54	36.41	34.66	37.15	36.08	36.78	35.38	39.89	36.53	35.15	34.45	33.57	34.44	32.51
10	CCKBR [Bos taurus]	27.09	29.97	29.22	36.83	35.94	36.71	86.28	87.17	91.63	100	91.95	92.17	58.45	53.79	46.92	49.53	45.32	47.98	47.86	48.1	48.1	49.07	48.69	34.15	36.41	33.86	37.15	36.93	36.78	35.13	39.6	35.93	34.88	34.45	34.05	33.88	33.5
11	CCKBR [Homo sapiens]	28.09	31.09	30.29	36.56	35.13	37.76	89.21	90.11	90.83	91.95	100	99.11	58.45	54.97	46.9	49.29	46.27	48.69	48.56	48.8	48.8	49.53	49.16	34.39	36.61	34.84	37.64	36.86	37.81	36.08	40.57	36.83	35.42	34.63	33.17	34.35	33.66
12	CCKBR [Pan troglodytes]	28.09	30.81	30.03	36.56	35.13	37.53	89.21	90.11	90.83	92.17	99.11	100	58.45	54.97	47.14	49.05	46.02	48.45	48.33	48.56	48.56	49.3	48.93	34.39	36.61	34.57	37.64	36.86	37.53	36.08	40.57	36.83	35.69	34.88	33.17	34.63	33.66
13	CCKBR [Gallus gallus]	28.37	32.37	32.04	35.79	36.84	38	57.77	56.31	58.31	58.45	58.45	58.45	100	59.58	49.64	51.21	48.65	52.55	52.68	52.93	52.93	52.31	50.96	35.46	36.19	34.49	37.36	40.41	38.38	39.15	41.91	38.15	37.03	36.29	34.26	36.87	33.5
14	CCKBR [Danio rerio]	29.43	33.72	32.78	41.11	40.62	46.07	54.33	54.07	53.91	53.79	54.97	54.97	59.58	100	55.61	58.55	55.73	60.05	60.21	60.72	60.47	59.74	58.51	40.48	38.83	37.05	39.19	37.9	40.06	39.36	43.34	37	36.97	38.71	35.54	40.06	36.24
15	CCKAR [Danio rerio]	27.78	32.66	30.89	40.78	37.32	37.99	46.43	47.14	46.57	46.92	46.9	47.14	49.64	55.61	100	63.06	55.69	57.31	57.45	57.68	57.68	55.9	56.6	37.19	37.87	36.41	37.43	37.57	39.25	37.5	41.41	35.98	36.99	37.31	33.76	37.57	32.84
16	CCKAR [Gallus gallus]	27.97	31.23	30.14	41.07	40.29	42.28	47.86	48.33	48.46	49.53	49.29	49.05	51.21	58.55	63.06	100	68.09	75.59	75.53	75.76	76	73.71	74.18	38.54	38.32	38.27	39.33	39.94	41.87	39.01	43.59	38.3	37.4	38.83	34.1	38.7	34.35
17	CCKAR [Bos taurus]	26.91	31.52	30.16	36	39.76	39.14	46.02	46.27	44.98	45.32	46.27	46.02	48.65	55.73	55.69	68.09	100	82.59	82.31	82.78	82.78	80.71	80.71	34.49	36.16	35.77	37.57	38.51	38.33	39.74	42.41	34.95	36.77	37.43	33.42	37.96	33.68
18	CCKAR [Callithrix jacchus]	28.45	32.19	31.52	38.67	40.78	41.33	48.69	48.45	48.1	47.98	48.69	48.45	52.55	60.05	57.31	75.59	82.59	100	97.2	96.96	97.43	91.38	91.61	39.45	36.86	37.53	37.71	38.57	39.29	39.06	42.49	37.88	36.09	37.57	35.38	39.33	36.39
19	CCKAR [Macaca mulatta]	28.25	32.29	31.61	38.4	40.15	41.43	48.33	48.09	47.74	47.86	48.56	48.33	52.68	60.21	57.45	75.53	82.31	97.2	100	97.9	98.36	90.89	91.82	39.93	36.96	37.63	37.82	38.97	39.12	38.64	42.78	37.88	36.36	37.67	35.22	38.87	36.22
20	CCKAR [Homo sapiens]	27.97	32.29	31.61	38.67	40.39	41.43	48.56	48.33	47.98	48.1	48.8	48.56	52.93	60.72	57.68	75.76	82.78	96.96	97.9	100	99.53	90.65	91.59	39.58	37.5	37.63	37.54	38.68	39.12	38.9	42.49	38.48	36.09	37.93	35.22	38.59	36.73
21	CCKAR [Pan troglodytes]	27.97	32.29	31.61	38.67	40.39	41.43	48.56	48.33	47.98	48.1	48.8	48.56	52.93	60.47	57.68	76	82.78	97.43	98.36	99.53	100	91.12	92.06	39.93	37.5	37.63	37.54	38.68	39.39	38.9	42.49	38.48	36.09	37.93	35.22	38.59	36.48
22	CCKAR [Mus musculus]	28.57	31.27	30.91	38.4	40.1	40.65	49.53	49.3	48.48	49.07	49.53	49.3	52.31	59.74	55.9	73.71	80.71	91.38	90.89	90.65	91.12	100	96.04	38.28	37.57	37.14	37.88	38.53	38.8	38.4	42.82	36.42	36.44	37.4	33.75	38.29	36.5
23	CCKAR [Rattus norvegicus]	28.73	31.34	30.71	38.46	39.81	39.91	48.69	48.45	48.1	48.69	49.16	48.93	50.96	58.51	56.6	74.18	80.71	91.61	91.82	91.59	92.06	96.04	100	38.41	37.94	37.53	37.71	38.86	39.84	40.1	42.49	37.58	36.91	38.36	34.07	38.76	36.12
24	CCK1R [Lottia gigantea]	27.44	35.34	32.18	36.8	31.97	34.93	33.92	34.62	35.54	34.15	34.39	34.39	35.46	40.48	37.19	38.54	34.49	39.45	39.93	39.58	39.93	38.28	38.41	100	41.64	40.82	43.17	48.13	44.15	42.54	44.67	42.17	40.43	38.74	39.51	40.65	36.09
25	CCKR1 [Aplysia californica]	31	32.78	32.43	38.83	32.15	34.22	38.69	37.87	36.41	36.41	36.61	36.61	36.19	38.83	37.87	38.32	36.16	36.86	36.96	37.5	37.5	37.57	37.94	41.64	100	50.59	46.34	42.9	44.91	42.01	49.58	41.32	36.91	36.84	37.87	38.52	38.24
26	CCK2R [Lottia gigantea]	28.34	32.24	31.75	35.03	32.84	30.59	34.92	34.92	34.66	33.86	34.84	34.57	34.49	37.05	36.41	38.27	35.77	37.53	37.63	37.63	37.63	37.14	37.53	40.82	50.59	100	43.34	41.6	41.87	39.23	45.45	42.09	37.17	36.82	36.36	41.16	36.04
27	CCKR2 [Crassostrea gigas]	25.35	32.28	31.94	37.18	33.95	35.16	36.69	37.82	37.15	37.15	37.64	37.64	37.36	39.19	37.43	39.33	37.57	37.71	37.82	37.54	37.54	37.88	37.71	43.17	46.34	43.34	100	48.12	44.02	46.25	48.01	44.38	37.47	40.41	38.92	40.75	41.13
28	CCKR1 [Crassostrea gigas]	31.69	31.07	29.82	36.6	32.11	35.14	36.36	36.36	36.08	36.93	36.86	36.86	40.41	37.9	37.57	39.94	38.51	38.57	38.97	38.68	38.68	38.53	38.86	48.13	42.9	41.6	48.12	100	45.67	47.39	48.21	40.49	37.33	40.52	40.74	39.45	38.58
29	CCKR [Capitella teleta]	28.8	33.7	32.67	39.66	33.58	33.92	36.24	37.33	36.78	36.78	37.81	37.53	38.38	40.06	39.25	41.87	38.33	39.29	39.12	39.12	39.39	38.8	39.84	44.15	44.91	41.87	44.02	45.67	100	46.08	50.8	45.65	41.88	41.11	38.88	44.88	39.26
30	CCKR2 [Aplysia californica]	26.67	33.6	31.06	37.64	31.67	33.98	35.99	36.25	35.38	35.13	36.08	36.08	39.15	39.36	37.5	39.01	39.74	39.06	38.64	38.9	38.9	38.4	40.1	42.54	42.01	39.23	46.25	47.39	46.08	100	61.81	40.48	38.64	40.18	39.81	39.84	38.75
31	CCK3R [Lottia gigantea]	30.75	36.9	34.88	40.35	37.27	39.07	40	40.57	39.89	39.6	40.57	40.57	41.91	43.34	41.41	43.59	42.41	42.49	42.78	42.49	42.49	42.82	42.49	44.67	49.58	45.45	48.01	48.21	50.8	61.81	100	42.41	43.21	43.46	45.48	44.63	42.82
32	CCKR [Helobdella robusta]	27.55	33.63	33.63	37.12	33.63	34.93	35.84	35.54	36.53	35.93	36.83	36.83	38.15	37	35.98	38.3	34.95	37.88	37.88	38.48	38.48	36.42	37.58	42.17	41.32	42.09	44.38	40.49	45.65	40.48	42.41	100	38.19	39.33	40.23	40.64	43.95
33	SKR [Bombyx mori]	29.01	33.42	31.89	39.27	33.59	33.68	35.25	35.25	35.15	34.88	35.42	35.69	37.03	36.97	36.99	37.4	36.77	36.09	36.36	36.09	36.09	36.44	36.91	40.43	36.91	37.17	37.47	37.33	41.88	38.64	43.21	38.19	100	50.11	43.1	46.09	38.88
34	SKR1 [Tribolium castaneum]	28.1	34.73	33.49	38.01	35.03	35.39	34.63	35.14	34.45	34.45	34.63	34.88	36.29	38.71	37.31	38.83	37.43	37.57	37.67	37.93	37.93	37.4	38.36	38.74	36.84	36.82	40.41	40.52	41.11	40.18	43.46	39.33	50.11	100	37.98	43.14	36.59
35	DSKR1 [Drosophila melanogaster]	28.21	32.28	30.9	35.1	31.29	28.66	33.57	34.13	33.57	34.05	33.17	33.17	34.26	35.54	33.76	34.1	33.42	35.38	35.22	35.22	35.22	33.75	34.07	39.51	37.87	36.36	38.92	40.74	38.88	39.81	45.48	40.23	43.1	37.98	100	52.87	53.02
36	SKR2 [Tribolium castaneum]	31.34	35.28	35.36	40	35.7	37.17	34.53	34.81	34.44	33.88	34.35	34.63	36.87	40.06	37.57	38.7	37.96	39.33	38.87	38.59	38.59	38.29	38.76	40.65	38.52	41.16	40.75	39.45	44.88	39.84	44.63	40.64	46.09	43.14	52.87	100	50.24
37	DSKR2 [Drosophila melanogaster]	28.42	32.26	30.36	34.69	30.75	29.54	34.07	34.32	32.51	33.5	33.66	33.66	33.5	36.24	32.84	34.35	33.68	36.39	36.22	36.73	36.48	36.5	36.12	36.09	38.24	36.04	41.13	38.58	39.26	38.75	42.82	43.95	38.88	36.59	53.02	50.24	100
