# Supplementary material for: Synaptic and intrinsic plasticity mediated by CCK-type signaling coordinates behavioral changes during motivational state shifts
Source: Cell Rep. Author manuscript; Available in PMC 2025 Oct 18. (PMC12535377; doi:10.1016/j.celrep.2025.116049)
Supplement: SI9 [file NIHMS2116669-supplement-SI9.xlsx]

## Sheet: TH in various species
List of tyrosine hydroxylase from different species used to generate Figure S27
	Species	NCBI accession number	References
Arthropoda	TH [Drosophila melanogaster] *	CAA53802.1	PMID: 2483109
	TH [Bombyx mori] *	ACU82844.1	PMID: 20615980
	TH [Tribolium castaneum] *	NP_001092299.1	PMID: 20080183
Mollusca	TH [Lymnaea stagnalis]	BAM35935.1	PMID: 22870333
	TH [Aplysia californica]	asmbl_255960.p1__Cluster_7161 (from Aplysiatools)	This paper
Annelida	TH [Helobdella robusta]	XP_009022498.1	PMID: 23254933
Nematoda	TH [Caenorhabditis elegans] *	ADZ54165.1	PMID: 21087208
Deuterostomes	TH [Danio rerio] *	AAI63630.1	PMID: AAI63630.1
	TH [Mus musculus] *	AAA40434.1	PMID: 1674869
	TH [Homo sapiens] *	KAI4069455.1	PMID: 5865897
Note:	* : The tyrosine hydroxylase has been identified.
	TH: tyrosine hydroxylase
	Aplysiatools website: http://www.aplysiatools.org/

## Sheet: TH similarity among species
List of tyrosine hydroxylase from different species used to generate Fig. S26 (Clustal Table)
Percent Identity Matrix - created by Clustal2.1
		1	2	3	4	5	6	7	8	9	10
1	Tyrosine hydroxylase [Caenorhabditis elegans]	100	44.2	42.92	42.97	41.44	41.07	47.92	44.37	43.93	41.89
2	Tyrosine hydroxylase [Tribolium castaneum]	44.2	100	75.98	75.14	47.47	46.98	55.36	51.95	52.69	50
3	Tyrosine hydroxylase [Drosophila melanogaster]	42.92	75.98	100	77.71	45.01	45.33	52.38	50.87	51.3	48.65
4	Tyrosine hydroxylase [Bombyx mori]	42.97	75.14	77.71	100	45.05	44.35	54.17	50.43	51.4	48.65
5	Tyrosine hydroxylase [Lymnaea stagnalis]	41.44	47.47	45.01	45.05	100	80.08	55.36	49.34	50.98	49.69
6	Tyrosine hydroxylase [Aplysia californica]	41.07	46.98	45.33	44.35	80.08	100	54.76	49.56	52.28	50.21
7	Tyrosine hydroxylase [Helobdella robusta]	47.92	55.36	52.38	54.17	55.36	54.76	100	58.26	59.16	58.56
8	Tyrosine hydroxylase [Danio rerio]	44.37	51.95	50.87	50.43	49.34	49.56	58.26	100	71.55	69.33
9	Tyrosine hydroxylase [Mus musculus]	43.93	52.69	51.3	51.4	50.98	52.28	59.16	71.55	100	87.53
10	Tyrosine hydroxylase [Homo sapiens]	41.89	50	48.65	48.65	49.69	50.21	58.56	69.33	87.53	100
