# Supplementary material for: Synaptic and intrinsic plasticity mediated by CCK-type signaling coordinates behavioral changes during motivational state shifts
Source: Cell Rep. Author manuscript; Available in PMC 2025 Oct 18. (PMC12535377; doi:10.1016/j.celrep.2025.116049)
Supplement: SI10 [file NIHMS2116669-supplement-SI10.xlsx]

## Sheet: The number of CCK receptors
The number of CCK/SK receptors in representative species
Species	Two CCK receptors	One CCK receptor	No CCK receptor	References
Deuterostomes
Homo sapiens *	√			(1) C.D. Ulrich, I. Ferber, E. Holicky, E. et al., Biochemical and biophysical research communications, 191, 204-211, 2013. Molecular cloning and functional expression of the human gallbladder cholecystokinin A receptor. (2) Y.M. Lee, M. Beinborn, E.W. McBride, et al., Journal of Biological Chemistry, 268, 8164-8169, 1993. The human brain Cholecystokinin-B/gastrin receptor. Cloning and characteri…
Mus musculus *	√			(1) D. Ghanekar, E.M. Hadac, E.L. Holicky, et al., J Pharmacol Exp Ther, 282, 1206-1212, 1997. Differences in partial agonist action at cholecystokinin receptors of mouse and rat are dependent on parameters extrinsic to receptor structure: molecular cloning, expression and functional characterization of the mouse type a cholecystokinin receptor. (2) L.C. Samuelson, M.S. Isakoff, K.A. Lacourse. Ma…
Bos taurus *	√			M. Dufresne, C. Escrieut, P. Clerc, et al., European journal of pharmacology. 297, 165-79, 1996. Molecular cloning, developmental expression and pharmacological characterization of the CCKB/gastrin receptor in the calf pancreas.
Ciona intestinalis (Chordate) *	√			T. Sekiguchi, M. Ogasawara, H. Satake, Journal of endocrinology, 213, 99-106, 2012. Molecular and functional characterization of cionin receptors in the ascidian, Ciona intestinalis: The evolutionary origin of the vertebrate cholecystokinin/gastrin family.
Asterias Rubens (Echinodermata) *		√		Ana B Tinoco, Antón Barreiro-Iglesias, Luis Alfonso Yañez Guerra, Elife, 10:e65667, 2021. Ancient role of sulfakinin/cholecystokinin-type signalling in inhibitory regulation of feeding processes revealed in an echinoderm.
Protostomes
Mollusca
Aplysia californica *	√			this paper
Crassostrea gigas *	√			Schwartz J., Dubos M P., Pasquier J., et al, Scientific Reports, 8(1), 2018. Emergence of a cholecystokinin/sulfakinin signalling system in Lophotrochozoa.
Annelida
Capitella teleta		√		O. Simakoy, F. Marletaz, S.J. Cho, et al., Nature, 493, 526-531, 2013. Insights into bilaterian evolution from three spiralian genomes.
Helobdella robusta		√		O. Simakoy, F. Marletaz, S.J. Cho, et al., Nature, 493, 526-531, 2013. Insights into bilaterian evolution from three spiralian genomes.
Nematoda
Caenorhabditis elegans * #	√			T. Janssen, E. Meelkop, M. Lindemans, et al., Endocrinology, 149, 2826-2839, 2008. Discovery of a cholecystokinin-gastrin-like signaling system in nematodes.
Arthropoda
Drosophila melanogaster *	√			(1) T.M. Kubiak, M.J. Larsen, K.J. Burton, et al., Biochemical and biophysical research communications. 291, 313-320, 2002. Cloning and functional expression of the first Drosophila melanogaster sulfakinin receptor DSK-R1. (2) R. Nichols. Peptides. 28, 767-773, 2007. The first nonsulfated sulfakinin activity reported suggests nsDSK acts in gut biology.
Tribolium castaneum *	√			S. Zels, H. Verlinden, S. Dillen, et al., PLoS ONE 9(4): e94502, 2014. Signaling Properties and Pharmacological Analysis of Two Sulfakinin Receptors from the Red Flour Beetle, Tribolium castaneum.
Bombyx mori *		√		Lan, J., Wu, Q., Huang, N. et al. Sci Rep, 14, 14191, 2024. Identification of sulfakinin receptor regulating feeding behavior and hemolymph trehalose homeostasis in the silkworm, Bombyx mori.
Periplaneta americana *		√		Dieter Wicher, Christian Derst, Hélène Gautier, et al., Front. Cell. Neurosci, 2007. The satiety signaling neuropeptide perisulfakinin inhibits the activity of central neurons promoting general activity.
Nasonia vitripennis			√	Chang J, Zhao J, Tian X., PLoS ONE, 13(2): e0193561, 2018. In silico prediction of neuropeptides in Hymenoptera parasitoid wasps.
Fopius arisanus			√	Chang J, Zhao J, Tian X., PLoS ONE, 13(2): e0193561, 2018. In silico prediction of neuropeptides in Hymenoptera parasitoid wasps.
Note: * indicates that the receptor has been identified.
# indicates that there is another predicted receptor which has not been identified. The two that have been identified possess the same transmembrane domains, and only their intracellular termini are different. These two receptors likely result from alternative splicing of one gene.

## Sheet: The CCKs with two tyrosines
The CCKs with two sulfated tyrosines
Species	one CCK contain two tyrosines	the other CCK	References
Deuterostomes
Ciona intestinalis *	NYYGWMNF-NH2	/	Anders H. Johnsen and Jens F. Rehfeld. Journal of Biological Chemistry, 265, 3054-3058, 1990. Cionin: A disulfotyrosyl hybrid of cholecystokinin and gastrin from the neural ganglion of the protochordate Ciona intestinalis.
Protostomes
Crustaceans
Penaeus monodon *	AGGSGGVGGEYDDYGHLRF-NH2 /VGGEYDDYGHLRF-NH2 #	QFDEYGHMRF-NH2	Anders H. Johnsen, Hanne Duve, Marlene Davey et al., Eur. J. Biochem, 267, 1153-1160, 2000. Sulfakinin neuropeptides in a crustacean.
Litopenaeus vannamei *	AGGSGGVGGEYDDYGH(L/I) RF-NH2	pQFDEYGHMRF-NH2	Torfs P., Baggerman G., Meeusen T., et al., BBRC, 299, 312-320, 2002. Isolation, identification, and synthesis of a disulfated sulfakinin from the central nervous system of an arthropod, the white shrimp Litopenaeus vannamei.
Homarus americanus	GGGEYDDYGHLRF-NH2	pEFDEYGHMRF-NH2	Patsy S. Dickinson, Jake S. Stevens, Szymon Rus et al., Journal of Experimental Biology, 210, 2278-2289, 2007. Identification and cardiotropic actions of sulfakinin peptides in the American lobster Homarus americanus.
Molluscs
Crassostrea gigas *	pEGAWDYDYGLGGGRF-NH2	pEFDYGGGRW-NH2	Julie Schwartz, Marie-Pierre Dubos, Jérémy Pasquier et al., Scientific Reports, 8: 16424, 2018. Emergence of a cholecystokinin/sulfakinin signalling system in Lophotrochozoa.
Aplysia californica * $	SYGDYGIGGGRF- NH2	QGAWSYDYGLGGGRF- NH2	This paper
Note: * indicates that the peptides have been identified. # indicates that the two peptides are identical but the latter one lacks the first six residues. $ indicates that both of the two types of CCK contain two tyrosines.
